# Supplementary material for: Analyzing and predicting global happiness index via integrated multilayer clustering and machine learning models
Source: PLoS One. 2025 Apr 30;20(4):e0322287. doi: 10.1371/journal.pone.0322287 (PMC12043169; doi:10.1371/journal.pone.0322287)
Supplement: S1 Data — (XLSX) [file pone.0322287.s001.xlsx]

## Sheet: 2020
Overall rank	Country or region	Score	GDP per capita	Social support	Healthy life expectancy	Freedom to make life choices	Generosity	Perceptions of corruption
1	Finland	7.769	1.34	1.587	0.986	0.596	0.153	0.393
2	Denmark	7.6	1.383	1.573	0.996	0.592	0.252	0.41
3	Norway	7.554	1.488	1.582	1.028	0.603	0.271	0.341
4	Iceland	7.494	1.38	1.624	1.026	0.591	0.354	0.118
5	Netherlands	7.488	1.396	1.522	0.999	0.557	0.322	0.298
6	Switzerland	7.48	1.452	1.526	1.052	0.572	0.263	0.343
7	Sweden	7.343	1.387	1.487	1.009	0.574	0.267	0.373
8	New Zealand	7.307	1.303	1.557	1.026	0.585	0.33	0.38
9	Canada	7.278	1.365	1.505	1.039	0.584	0.285	0.308
10	Austria	7.246	1.376	1.475	1.016	0.532	0.244	0.226
11	Australia	7.228	1.372	1.548	1.036	0.557	0.332	0.29
12	Costa Rica	7.167	1.034	1.441	0.963	0.558	0.144	0.093
13	Israel	7.139	1.276	1.455	1.029	0.371	0.261	0.082
14	Luxembourg	7.09	1.609	1.479	1.012	0.526	0.194	0.316
15	United Kingdom	7.054	1.333	1.538	0.996	0.45	0.348	0.278
16	Ireland	7.021	1.499	1.553	0.999	0.516	0.298	0.31
17	Germany	6.985	1.373	1.454	0.987	0.495	0.261	0.265
18	Belgium	6.923	1.356	1.504	0.986	0.473	0.16	0.21
19	United States	6.892	1.433	1.457	0.874	0.454	0.28	0.128
20	Czech Republic	6.852	1.269	1.487	0.92	0.457	0.046	0.036
21	United Arab Emirates	6.825	1.503	1.31	0.825	0.598	0.262	0.182
22	Malta	6.726	1.3	1.52	0.999	0.564	0.375	0.151
23	Mexico	6.595	1.07	1.323	0.861	0.433	0.074	0.073
24	France	6.592	1.324	1.472	1.045	0.436	0.111	0.183
25	Taiwan	6.446	1.368	1.43	0.914	0.351	0.242	0.097
26	Chile	6.444	1.159	1.369	0.92	0.357	0.187	0.056
27	Guatemala	6.436	0.8	1.269	0.746	0.535	0.175	0.078
28	Saudi Arabia	6.375	1.403	1.357	0.795	0.439	0.08	0.132
29	Qatar	6.374	1.684	1.313	0.871	0.555	0.22	0.167
30	Spain	6.354	1.286	1.484	1.062	0.362	0.153	0.079
31	Panama	6.321	1.149	1.442	0.91	0.516	0.109	0.054
32	Brazil	6.3	1.004	1.439	0.802	0.39	0.099	0.086
33	Uruguay	6.293	1.124	1.465	0.891	0.523	0.127	0.15
34	Singapore	6.262	1.572	1.463	1.141	0.556	0.271	0.453
35	El Salvador	6.253	0.794	1.242	0.789	0.43	0.093	0.074
36	Italy	6.223	1.294	1.488	1.039	0.231	0.158	0.03
37	Bahrain	6.199	1.362	1.368	0.871	0.536	0.255	0.11
38	Slovakia	6.198	1.246	1.504	0.881	0.334	0.121	0.014
39	Trinidad & Tobago	6.192	1.231	1.477	0.713	0.489	0.185	0.016
40	Poland	6.182	1.206	1.438	0.884	0.483	0.117	0.05
41	Uzbekistan	6.174	0.745	1.529	0.756	0.631	0.322	0.24
42	Lithuania	6.149	1.238	1.515	0.818	0.291	0.043	0.042
43	Colombia	6.125	0.985	1.41	0.841	0.47	0.099	0.034
44	Slovenia	6.118	1.258	1.523	0.953	0.564	0.144	0.057
45	Nicaragua	6.105	0.694	1.325	0.835	0.435	0.2	0.127
46	Kosovo	6.1	0.882	1.232	0.758	0.489	0.262	0.006
47	Argentina	6.086	1.092	1.432	0.881	0.471	0.066	0.05
48	Romania	6.07	1.162	1.232	0.825	0.462	0.083	0.005
49	Cyprus	6.046	1.263	1.223	1.042	0.406	0.19	0.041
50	Ecuador	6.028	0.912	1.312	0.868	0.498	0.126	0.087
51	Kuwait	6.021	1.5	1.319	0.808	0.493	0.142	0.097
52	Thailand	6.008	1.05	1.409	0.828	0.557	0.359	0.028
53	Latvia	5.94	1.187	1.465	0.812	0.264	0.075	0.064
54	South Korea	5.895	1.301	1.219	1.036	0.159	0.175	0.056
55	Estonia	5.893	1.237	1.528	0.874	0.495	0.103	0.161
56	Jamaica	5.89	0.831	1.478	0.831	0.49	0.107	0.028
57	Mauritius	5.888	1.12	1.402	0.798	0.498	0.215	0.06
58	Japan	5.886	1.327	1.419	1.088	0.445	0.069	0.14
59	Honduras	5.86	0.642	1.236	0.828	0.507	0.246	0.078
60	Kazakhstan	5.809	1.173	1.508	0.729	0.41	0.146	0.096
61	Bolivia	5.779	0.776	1.209	0.706	0.511	0.137	0.064
62	Hungary	5.758	1.201	1.41	0.828	0.199	0.081	0.02
63	Paraguay	5.743	0.855	1.475	0.777	0.514	0.184	0.08
64	Northern Cyprus	5.718	1.263	1.252	1.042	0.417	0.191	0.162
65	Peru	5.697	0.96	1.274	0.854	0.455	0.083	0.027
66	Portugal	5.693	1.221	1.431	0.999	0.508	0.047	0.025
67	Pakistan	5.653	0.677	0.886	0.535	0.313	0.22	0.098
68	Russia	5.648	1.183	1.452	0.726	0.334	0.082	0.031
69	Philippines	5.631	0.807	1.293	0.657	0.558	0.117	0.107
70	Serbia	5.603	1.004	1.383	0.854	0.282	0.137	0.039
71	Moldova	5.529	0.685	1.328	0.739	0.245	0.181	0
72	Libya	5.525	1.044	1.303	0.673	0.416	0.133	0.152
73	Montenegro	5.523	1.051	1.361	0.871	0.197	0.142	0.08
74	Tajikistan	5.467	0.493	1.098	0.718	0.389	0.23	0.144
75	Croatia	5.432	1.155	1.266	0.914	0.296	0.119	0.022
76	Hong Kong	5.43	1.438	1.277	1.122	0.44	0.258	0.287
77	Dominican Republic	5.425	1.015	1.401	0.779	0.497	0.113	0.101
78	Bosnia and Herzegovina	5.386	0.945	1.212	0.845	0.212	0.263	0.006
79	Turkey	5.373	1.183	1.36	0.808	0.195	0.083	0.106
80	Malaysia	5.339	1.221	1.171	0.828	0.508	0.26	0.024
81	Belarus	5.323	1.067	1.465	0.789	0.235	0.094	0.142
82	Greece	5.287	1.181	1.156	0.999	0.067	0	0.034
83	Mongolia	5.285	0.948	1.531	0.667	0.317	0.235	0.038
84	North Macedonia	5.274	0.983	1.294	0.838	0.345	0.185	0.034
85	Nigeria	5.265	0.696	1.111	0.245	0.426	0.215	0.041
86	Kyrgyzstan	5.261	0.551	1.438	0.723	0.508	0.3	0.023
87	Turkmenistan	5.247	1.052	1.538	0.657	0.394	0.244	0.028
88	Algeria	5.211	1.002	1.16	0.785	0.086	0.073	0.114
89	Morocco	5.208	0.801	0.782	0.782	0.418	0.036	0.076
90	Azerbaijan	5.208	1.043	1.147	0.769	0.351	0.035	0.182
91	Lebanon	5.197	0.987	1.224	0.815	0.216	0.166	0.027
92	Indonesia	5.192	0.931	1.203	0.66	0.491	0.498	0.028
93	China	5.191	1.029	1.125	0.893	0.521	0.058	0.1
94	Vietnam	5.175	0.741	1.346	0.851	0.543	0.147	0.073
95	Bhutan	5.082	0.813	1.321	0.604	0.457	0.37	0.167
96	Cameroon	5.044	0.549	0.91	0.331	0.381	0.187	0.037
97	Bulgaria	5.011	1.092	1.513	0.815	0.311	0.081	0.004
98	Ghana	4.996	0.611	0.868	0.486	0.381	0.245	0.04
99	Ivory Coast	4.944	0.569	0.808	0.232	0.352	0.154	0.09
100	Nepal	4.913	0.446	1.226	0.677	0.439	0.285	0.089
101	Jordan	4.906	0.837	1.225	0.815	0.383	0.11	0.13
102	Benin	4.883	0.393	0.437	0.397	0.349	0.175	0.082
103	Congo (Brazzaville)	4.812	0.673	0.799	0.508	0.372	0.105	0.093
104	Gabon	4.799	1.057	1.183	0.571	0.295	0.043	0.055
105	Laos	4.796	0.764	1.03	0.551	0.547	0.266	0.164
106	South Africa	4.722	0.96	1.351	0.469	0.389	0.13	0.055
107	Albania	4.719	0.947	0.848	0.874	0.383	0.178	0.027
108	Venezuela	4.707	0.96	1.427	0.805	0.154	0.064	0.047
109	Cambodia	4.7	0.574	1.122	0.637	0.609	0.232	0.062
110	Palestinian Territories	4.696	0.657	1.247	0.672	0.225	0.103	0.066
111	Senegal	4.681	0.45	1.134	0.571	0.292	0.153	0.072
112	Somalia	4.668	0	0.698	0.268	0.559	0.243	0.27
113	Namibia	4.639	0.879	1.313	0.477	0.401	0.07	0.056
114	Niger	4.628	0.138	0.774	0.366	0.318	0.188	0.102
115	Burkina Faso	4.587	0.331	1.056	0.38	0.255	0.177	0.113
116	Armenia	4.559	0.85	1.055	0.815	0.283	0.095	0.064
117	Iran	4.548	1.1	0.842	0.785	0.305	0.27	0.125
118	Guinea	4.534	0.38	0.829	0.375	0.332	0.207	0.086
119	Georgia	4.519	0.886	0.666	0.752	0.346	0.043	0.164
120	Gambia	4.516	0.308	0.939	0.428	0.382	0.269	0.167
121	Kenya	4.509	0.512	0.983	0.581	0.431	0.372	0.053
122	Mauritania	4.49	0.57	1.167	0.489	0.066	0.106	0.088
123	Mozambique	4.466	0.204	0.986	0.39	0.494	0.197	0.138
124	Tunisia	4.461	0.921	1	0.815	0.167	0.059	0.055
125	Bangladesh	4.456	0.562	0.928	0.723	0.527	0.166	0.143
126	Iraq	4.437	1.043	0.98	0.574	0.241	0.148	0.089
127	Congo (Kinshasa)	4.418	0.094	1.125	0.357	0.269	0.212	0.053
128	Mali	4.39	0.385	1.105	0.308	0.327	0.153	0.052
129	Sierra Leone	4.374	0.268	0.841	0.242	0.309	0.252	0.045
130	Sri Lanka	4.366	0.949	1.265	0.831	0.47	0.244	0.047
131	Myanmar	4.36	0.71	1.181	0.555	0.525	0.566	0.172
132	Chad	4.35	0.35	0.766	0.192	0.174	0.198	0.078
133	Ukraine	4.332	0.82	1.39	0.739	0.178	0.187	0.01
134	Ethiopia	4.286	0.336	1.033	0.532	0.344	0.209	0.1
135	Swaziland	4.212	0.811	1.149	0	0.313	0.074	0.135
136	Uganda	4.189	0.332	1.069	0.443	0.356	0.252	0.06
137	Egypt	4.166	0.913	1.039	0.644	0.241	0.076	0.067
138	Zambia	4.107	0.578	1.058	0.426	0.431	0.247	0.087
139	Togo	4.085	0.275	0.572	0.41	0.293	0.177	0.085
140	India	4.015	0.755	0.765	0.588	0.498	0.2	0.085
141	Liberia	3.975	0.073	0.922	0.443	0.37	0.233	0.033
142	Comoros	3.973	0.274	0.757	0.505	0.142	0.275	0.078
143	Madagascar	3.933	0.274	0.916	0.555	0.148	0.169	0.041
144	Lesotho	3.802	0.489	1.169	0.168	0.359	0.107	0.093
145	Burundi	3.775	0.046	0.447	0.38	0.22	0.176	0.18
146	Zimbabwe	3.663	0.366	1.114	0.433	0.361	0.151	0.089
147	Haiti	3.597	0.323	0.688	0.449	0.026	0.419	0.11
148	Botswana	3.488	1.041	1.145	0.538	0.455	0.025	0.1
149	Syria	3.462	0.619	0.378	0.44	0.013	0.331	0.141
150	Malawi	3.41	0.191	0.56	0.495	0.443	0.218	0.089
151	Yemen	3.38	0.287	1.163	0.463	0.143	0.108	0.077
152	Rwanda	3.334	0.359	0.711	0.614	0.555	0.217	0.411
153	Tanzania	3.231	0.476	0.885	0.499	0.417	0.276	0.147
154	Afghanistan	3.203	0.35	0.517	0.361	0	0.158	0.025
155	Central African Republic	3.083	0.026	0	0.105	0.225	0.235	0.035
156	South Sudan	2.853	0.306	0.575	0.295	0.01	0.202	0.091

## Sheet: 2021
Country	Region	Happiness Rank	Happiness Score	Lower Confidence Interval	Upper Confidence Interval	Economy (GDP per Capita)	Family	Health (Life Expectancy)	Freedom	Trust (Government Corruption)	Generosity	Dystopia Residual
Denmark	Western Europe	1	7.526	7.46	7.592	1.44178	1.16374	0.79504	0.57941	0.44453	0.36171	2.73939
Switzerland	Western Europe	2	7.509	7.428	7.59	1.52733	1.14524	0.86303	0.58557	0.41203	0.28083	2.69463
Iceland	Western Europe	3	7.501	7.333	7.669	1.42666	1.18326	0.86733	0.56624	0.14975	0.47678	2.83137
Norway	Western Europe	4	7.498	7.421	7.575	1.57744	1.1269	0.79579	0.59609	0.35776	0.37895	2.66465
Finland	Western Europe	5	7.413	7.351	7.475	1.40598	1.13464	0.81091	0.57104	0.41004	0.25492	2.82596
Canada	North America	6	7.404	7.335	7.473	1.44015	1.0961	0.8276	0.5737	0.31329	0.44834	2.70485
Netherlands	Western Europe	7	7.339	7.284	7.394	1.46468	1.02912	0.81231	0.55211	0.29927	0.47416	2.70749
New Zealand	Australia and New Zealand	8	7.334	7.264	7.404	1.36066	1.17278	0.83096	0.58147	0.41904	0.49401	2.47553
Australia	Australia and New Zealand	9	7.313	7.241	7.385	1.44443	1.10476	0.8512	0.56837	0.32331	0.47407	2.5465
Sweden	Western Europe	10	7.291	7.227	7.355	1.45181	1.08764	0.83121	0.58218	0.40867	0.38254	2.54734
Israel	Middle East and Northern Africa	11	7.267	7.199	7.335	1.33766	0.99537	0.84917	0.36432	0.08728	0.32288	3.31029
Austria	Western Europe	12	7.119	7.045	7.193	1.45038	1.08383	0.80565	0.54355	0.21348	0.32865	2.69343
United States	North America	13	7.104	7.02	7.188	1.50796	1.04782	0.779	0.48163	0.14868	0.41077	2.72782
Costa Rica	Latin America and Caribbean	14	7.087	6.999	7.175	1.06879	1.02152	0.76146	0.55225	0.10547	0.22553	3.35168
Puerto Rico	Latin America and Caribbean	15	7.039	6.794	7.284	1.35943	1.08113	0.77758	0.46823	0.12275	0.22202	3.0076
Germany	Western Europe	16	6.994	6.93	7.058	1.44787	1.09774	0.81487	0.53466	0.28551	0.30452	2.50931
Brazil	Latin America and Caribbean	17	6.952	6.875	7.029	1.08754	1.03938	0.61415	0.40425	0.14166	0.15776	3.50733
Belgium	Western Europe	18	6.929	6.861	6.997	1.42539	1.05249	0.81959	0.51354	0.26248	0.2424	2.61355
Ireland	Western Europe	19	6.907	6.836	6.978	1.48341	1.16157	0.81455	0.54008	0.29754	0.44963	2.15988
Luxembourg	Western Europe	20	6.871	6.804	6.938	1.69752	1.03999	0.84542	0.5487	0.35329	0.27571	2.11055
Mexico	Latin America and Caribbean	21	6.778	6.68	6.876	1.11508	0.7146	0.71143	0.37709	0.18355	0.11735	3.55906
Singapore	Southeastern Asia	22	6.739	6.674	6.804	1.64555	0.86758	0.94719	0.4877	0.46987	0.32706	1.99375
United Kingdom	Western Europe	23	6.725	6.647	6.803	1.40283	1.08672	0.80991	0.50036	0.27399	0.50156	2.14999
Chile	Latin America and Caribbean	24	6.705	6.615	6.795	1.2167	0.90587	0.81883	0.37789	0.11451	0.31595	2.95505
Panama	Latin America and Caribbean	25	6.701	6.601	6.801	1.18306	0.98912	0.70835	0.48927	0.08423	0.2418	3.00559
Argentina	Latin America and Caribbean	26	6.65	6.56	6.74	1.15137	1.06612	0.69711	0.42284	0.07296	0.10989	3.12985
Czech Republic	Central and Eastern Europe	27	6.596	6.515	6.677	1.30915	1.00793	0.76376	0.41418	0.03986	0.09929	2.96211
United Arab Emirates	Middle East and Northern Africa	28	6.573	6.494	6.652	1.57352	0.87114	0.72993	0.56215	0.35561	0.26591	2.21507
Uruguay	Latin America and Caribbean	29	6.545	6.456	6.634	1.18157	1.03143	0.72183	0.54388	0.21394	0.18056	2.67139
Malta	Western Europe	30	6.488	6.409	6.567	1.30782	1.09879	0.80315	0.54994	0.17554	0.56237	1.99032
Colombia	Latin America and Caribbean	31	6.481	6.384	6.578	1.03032	1.02169	0.59659	0.44735	0.05399	0.15626	3.17471
France	Western Europe	32	6.478	6.397	6.559	1.39488	1.00508	0.83795	0.46562	0.17808	0.1216	2.4744
Thailand	Southeastern Asia	33	6.474	6.396	6.552	1.0893	1.04477	0.64915	0.49553	0.02833	0.58696	2.5796
Saudi Arabia	Middle East and Northern Africa	34	6.379	6.287	6.471	1.48953	0.84829	0.59267	0.37904	0.30008	0.15457	2.61482
Taiwan	Eastern Asia	34	6.379	6.305	6.453	1.39729	0.92624	0.79565	0.32377	0.0663	0.25495	2.61523
Qatar	Middle East and Northern Africa	36	6.375	6.178	6.572	1.82427	0.87964	0.71723	0.56679	0.48049	0.32388	1.58224
Spain	Western Europe	37	6.361	6.288	6.434	1.34253	1.12945	0.87896	0.37545	0.06137	0.17665	2.39663
Algeria	Middle East and Northern Africa	38	6.355	6.227	6.483	1.05266	0.83309	0.61804	0.21006	0.16157	0.07044	3.40904
Guatemala	Latin America and Caribbean	39	6.324	6.213	6.435	0.83454	0.87119	0.54039	0.50379	0.08701	0.28808	3.19863
Suriname	Latin America and Caribbean	40	6.269	6.073	6.465	1.09686	0.77866	0.50933	0.52234	0.12692	0.16665	3.06852
Kuwait	Middle East and Northern Africa	41	6.239	6.154	6.324	1.61714	0.87758	0.63569	0.43166	0.23669	0.15965	2.28085
Bahrain	Middle East and Northern Africa	42	6.218	6.128	6.308	1.44024	0.94397	0.65696	0.47375	0.25772	0.17147	2.27405
Trinidad and Tobago	Latin America and Caribbean	43	6.168	5.95	6.386	1.32572	0.98569	0.52608	0.48453	0.01241	0.31935	2.51394
Venezuela	Latin America and Caribbean	44	6.084	5.973	6.195	1.13367	1.03302	0.61904	0.19847	0.08304	0.0425	2.97468
Slovakia	Central and Eastern Europe	45	6.078	5.996	6.16	1.27973	1.08268	0.70367	0.23391	0.02947	0.13837	2.61065
El Salvador	Latin America and Caribbean	46	6.068	5.967	6.169	0.8737	0.80975	0.596	0.37269	0.10613	0.08877	3.22134
Malaysia	Southeastern Asia	47	6.005	5.921	6.089	1.25142	0.88025	0.62366	0.39031	0.09081	0.41474	2.35384
Nicaragua	Latin America and Caribbean	48	5.992	5.877	6.107	0.69384	0.89521	0.65213	0.46582	0.16292	0.29773	2.82428
Uzbekistan	Central and Eastern Europe	49	5.987	5.896	6.078	0.73591	1.1681	0.50163	0.60848	0.28333	0.34326	2.34638
Italy	Western Europe	50	5.977	5.898	6.056	1.35495	1.04167	0.85102	0.18827	0.02556	0.16684	2.34918
Ecuador	Latin America and Caribbean	51	5.976	5.88	6.072	0.97306	0.85974	0.68613	0.4027	0.18037	0.10074	2.77366
Belize	Latin America and Caribbean	52	5.956	5.71	6.202	0.87616	0.68655	0.45569	0.51231	0.10771	0.23684	3.08039
Japan	Eastern Asia	53	5.921	5.85	5.992	1.38007	1.06054	0.91491	0.46761	0.18985	0.10224	1.80584
Kazakhstan	Central and Eastern Europe	54	5.919	5.837	6.001	1.22943	0.95544	0.57386	0.4052	0.11132	0.15011	2.49325
Moldova	Central and Eastern Europe	55	5.897	5.823	5.971	0.69177	0.83132	0.52309	0.25202	0.01903	0.19997	3.38007
Russia	Central and Eastern Europe	56	5.856	5.789	5.923	1.23228	1.05261	0.58991	0.32682	0.03586	0.02736	2.59115
Poland	Central and Eastern Europe	57	5.835	5.749	5.921	1.24585	1.04685	0.69058	0.4519	0.055	0.14443	2.20035
South Korea	Eastern Asia	57	5.835	5.747	5.923	1.35948	0.72194	0.88645	0.25168	0.07716	0.18824	2.35015
Bolivia	Latin America and Caribbean	59	5.822	5.74	5.904	0.79422	0.83779	0.4697	0.50961	0.07746	0.21698	2.91635
Lithuania	Central and Eastern Europe	60	5.813	5.734	5.892	1.2692	1.06411	0.64674	0.18929	0.0182	0.02025	2.60525
Belarus	Central and Eastern Europe	61	5.802	5.723	5.881	1.13062	1.04993	0.63104	0.29091	0.17457	0.13942	2.38582
North Cyprus	Western Europe	62	5.771	5.67	5.872	1.31141	0.81826	0.84142	0.43596	0.16578	0.26322	1.93447
Slovenia	Central and Eastern Europe	63	5.768	5.683	5.853	1.29947	1.05613	0.79151	0.53164	0.03635	0.25738	1.79522
Peru	Latin America and Caribbean	64	5.743	5.647	5.839	0.99602	0.81255	0.62994	0.37502	0.05292	0.14527	2.73117
Turkmenistan	Central and Eastern Europe	65	5.658	5.58	5.736	1.08017	1.03817	0.44006	0.37408	0.28467	0.22567	2.21489
Mauritius	Sub-Saharan Africa	66	5.648	5.507	5.789	1.14372	0.75695	0.66189	0.46145	0.05203	0.36951	2.20223
Libya	Middle East and Northern Africa	67	5.615	5.406	5.824	1.06688	0.95076	0.52304	0.40672	0.10339	0.17087	2.39374
Latvia	Central and Eastern Europe	68	5.56	5.486	5.634	1.21788	0.95025	0.63952	0.27996	0.0889	0.17445	2.20859
Cyprus	Western Europe	69	5.546	5.442	5.65	1.31857	0.70697	0.8488	0.29507	0.05228	0.27906	2.04497
Paraguay	Latin America and Caribbean	70	5.538	5.453	5.623	0.89373	1.11111	0.58295	0.46235	0.07396	0.25296	2.16091
Romania	Central and Eastern Europe	71	5.528	5.427	5.629	1.1697	0.72803	0.67602	0.36712	0.00679	0.12889	2.45184
Estonia	Central and Eastern Europe	72	5.517	5.437	5.597	1.27964	1.05163	0.68098	0.41511	0.18519	0.08423	1.81985
Jamaica	Latin America and Caribbean	73	5.51	5.315	5.705	0.89333	0.96372	0.59469	0.43597	0.04294	0.22245	2.35682
Croatia	Central and Eastern Europe	74	5.488	5.402	5.574	1.18649	0.60809	0.70524	0.23907	0.04002	0.18434	2.52462
Hong Kong	Eastern Asia	75	5.458	5.362	5.554	1.5107	0.87021	0.95277	0.48079	0.31647	0.40097	0.92614
Somalia	Sub-Saharan Africa	76	5.44	5.321	5.559	0	0.33613	0.11466	0.56778	0.3118	0.27225	3.83772
Kosovo	Central and Eastern Europe	77	5.401	5.308	5.494	0.90145	0.66062	0.54	0.14396	0.06547	0.27992	2.80998
Turkey	Middle East and Northern Africa	78	5.389	5.295	5.483	1.16492	0.87717	0.64718	0.23889	0.12348	0.04707	2.29074
Indonesia	Southeastern Asia	79	5.314	5.237	5.391	0.95104	0.87625	0.49374	0.39237	0.00322	0.56521	2.03171
Jordan	Middle East and Northern Africa	80	5.303	5.187	5.419	0.99673	0.86216	0.60712	0.36023	0.13297	0.14262	2.20142
Azerbaijan	Central and Eastern Europe	81	5.291	5.226	5.356	1.12373	0.76042	0.54504	0.35327	0.17914	0.0564	2.2735
Philippines	Southeastern Asia	82	5.279	5.16	5.398	0.81217	0.87877	0.47036	0.54854	0.11757	0.21674	2.23484
China	Eastern Asia	83	5.245	5.199	5.291	1.0278	0.79381	0.73561	0.44012	0.02745	0.04959	2.17087
Bhutan	Southern Asia	84	5.196	5.138	5.254	0.8527	0.90836	0.49759	0.46074	0.1616	0.48546	1.82916
Kyrgyzstan	Central and Eastern Europe	85	5.185	5.103	5.267	0.56044	0.95434	0.55449	0.40212	0.04762	0.38432	2.28136
Serbia	Central and Eastern Europe	86	5.177	5.083	5.271	1.03437	0.81329	0.6458	0.15718	0.04339	0.20737	2.27539
Bosnia and Herzegovina	Central and Eastern Europe	87	5.163	5.063	5.263	0.93383	0.64367	0.70766	0.09511	0	0.29889	2.48406
Montenegro	Central and Eastern Europe	88	5.161	5.055	5.267	1.07838	0.74173	0.63533	0.15111	0.12721	0.17191	2.25531
Dominican Republic	Latin America and Caribbean	89	5.155	5.037	5.273	1.02787	0.99496	0.57669	0.52259	0.12372	0.21286	1.69626
Morocco	Middle East and Northern Africa	90	5.151	5.058	5.244	0.84058	0.38595	0.59471	0.25646	0.08404	0.04053	2.94891
Hungary	Central and Eastern Europe	91	5.145	5.056	5.234	1.24142	0.93164	0.67608	0.1977	0.04472	0.099	1.95473
Pakistan	Southern Asia	92	5.132	5.038	5.226	0.68816	0.26135	0.40306	0.14622	0.1388	0.31185	3.18286
Lebanon	Middle East and Northern Africa	93	5.129	5.031	5.227	1.12268	0.64184	0.76171	0.26228	0.03061	0.23693	2.07339
Portugal	Western Europe	94	5.123	5.03	5.216	1.27607	0.94367	0.79363	0.44727	0.01521	0.11691	1.53015
Macedonia	Central and Eastern Europe	95	5.121	5.017	5.225	1.0193	0.78236	0.64738	0.27668	0.07047	0.23507	2.08947
Vietnam	Southeastern Asia	96	5.061	4.991	5.131	0.74037	0.79117	0.66157	0.55954	0.11556	0.25075	1.9418
Somaliland Region	Sub-Saharan Africa	97	5.057	4.934	5.18	0.25558	0.75862	0.33108	0.3913	0.36794	0.51479	2.43801
Tunisia	Middle East and Northern Africa	98	5.045	4.965	5.125	0.97724	0.43165	0.59577	0.23553	0.0817	0.03936	2.68413
Greece	Western Europe	99	5.033	4.935	5.131	1.24886	0.75473	0.80029	0.05822	0.04127	0	2.12944
Tajikistan	Central and Eastern Europe	100	4.996	4.923	5.069	0.48835	0.75602	0.53119	0.43408	0.13509	0.25998	2.39106
Mongolia	Eastern Asia	101	4.907	4.838	4.976	0.98853	1.08983	0.55469	0.35972	0.03285	0.34539	1.53586
Laos	Southeastern Asia	102	4.876	4.742	5.01	0.68042	0.5497	0.38291	0.52168	0.22423	0.43079	2.08637
Nigeria	Sub-Saharan Africa	103	4.875	4.75	5	0.75216	0.64498	0.05108	0.27854	0.0305	0.23219	2.88586
Honduras	Latin America and Caribbean	104	4.871	4.75	4.992	0.69429	0.75596	0.58383	0.26755	0.06906	0.2044	2.29551
Iran	Middle East and Northern Africa	105	4.813	4.703	4.923	1.11758	0.38857	0.64232	0.22544	0.0557	0.38538	1.99817
Zambia	Sub-Saharan Africa	106	4.795	4.645	4.945	0.61202	0.6376	0.23573	0.42662	0.11479	0.17866	2.58991
Nepal	Southern Asia	107	4.793	4.698	4.888	0.44626	0.69699	0.50073	0.37012	0.07008	0.3816	2.32694
Palestinian Territories	Middle East and Northern Africa	108	4.754	4.649	4.859	0.67024	0.71629	0.56844	0.17744	0.10613	0.11154	2.40364
Albania	Central and Eastern Europe	109	4.655	4.546	4.764	0.9553	0.50163	0.73007	0.31866	0.05301	0.1684	1.92816
Bangladesh	Southern Asia	110	4.643	4.56	4.726	0.54177	0.24749	0.52989	0.39778	0.12583	0.19132	2.60904
Sierra Leone	Sub-Saharan Africa	111	4.635	4.505	4.765	0.36485	0.628	0	0.30685	0.08196	0.23897	3.01402
Iraq	Middle East and Northern Africa	112	4.575	4.446	4.704	1.07474	0.59205	0.51076	0.24856	0.13636	0.19589	1.81657
Namibia	Sub-Saharan Africa	113	4.574	4.374	4.774	0.93287	0.70362	0.34745	0.48614	0.10398	0.07795	1.92198
Cameroon	Sub-Saharan Africa	114	4.513	4.417	4.609	0.52497	0.62542	0.12698	0.42736	0.06126	0.2268	2.5198
Ethiopia	Sub-Saharan Africa	115	4.508	4.425	4.591	0.29283	0.37932	0.34578	0.36703	0.1717	0.29522	2.65614
South Africa	Sub-Saharan Africa	116	4.459	4.371	4.547	1.02416	0.96053	0.18611	0.42483	0.08415	0.13656	1.64227
Sri Lanka	Southern Asia	117	4.415	4.322	4.508	0.97318	0.84783	0.62007	0.50817	0.07964	0.46978	0.91681
India	Southern Asia	118	4.404	4.351	4.457	0.74036	0.29247	0.45091	0.40285	0.08722	0.25028	2.18032
Myanmar	Southeastern Asia	119	4.395	4.327	4.463	0.34112	0.69981	0.3988	0.42692	0.20243	0.81971	1.50655
Egypt	Middle East and Northern Africa	120	4.362	4.259	4.465	0.95395	0.49813	0.52116	0.18847	0.10393	0.12706	1.96895
Armenia	Central and Eastern Europe	121	4.36	4.266	4.454	0.86086	0.62477	0.64083	0.14037	0.03616	0.07793	1.97864
Kenya	Sub-Saharan Africa	122	4.356	4.259	4.453	0.52267	0.7624	0.30147	0.40576	0.06686	0.41328	1.88326
Ukraine	Central and Eastern Europe	123	4.324	4.236	4.412	0.87287	1.01413	0.58628	0.12859	0.01829	0.20363	1.50066
Ghana	Sub-Saharan Africa	124	4.276	4.185	4.367	0.63107	0.49353	0.29681	0.40973	0.0326	0.21203	2.2002
Congo (Kinshasa)	Sub-Saharan Africa	125	4.272	4.191	4.353	0.05661	0.80676	0.188	0.15602	0.06075	0.25458	2.74924
Georgia	Central and Eastern Europe	126	4.252	4.164	4.34	0.83792	0.19249	0.64035	0.32461	0.3188	0.06786	1.87031
Congo (Brazzaville)	Sub-Saharan Africa	127	4.236	4.107	4.365	0.77109	0.47799	0.28212	0.37938	0.09753	0.12077	2.10681
Senegal	Sub-Saharan Africa	128	4.219	4.151	4.287	0.44314	0.77416	0.40457	0.31056	0.11681	0.19103	1.97861
Bulgaria	Central and Eastern Europe	129	4.217	4.104	4.33	1.11306	0.92542	0.67806	0.21219	0.00615	0.12793	1.15377
Mauritania	Sub-Saharan Africa	130	4.201	4.127	4.275	0.61391	0.84142	0.28639	0.1268	0.17955	0.22686	1.9263
Zimbabwe	Sub-Saharan Africa	131	4.193	4.101	4.285	0.35041	0.71478	0.1595	0.25429	0.08582	0.18503	2.4427
Malawi	Sub-Saharan Africa	132	4.156	4.041	4.271	0.08709	0.147	0.29364	0.4143	0.07564	0.30968	2.82859
Sudan	Sub-Saharan Africa	133	4.139	3.928	4.35	0.63069	0.81928	0.29759	0	0.10039	0.18077	2.10995
Gabon	Sub-Saharan Africa	134	4.121	4.03	4.212	1.15851	0.72368	0.3494	0.28098	0.09314	0.06244	1.45332
Mali	Sub-Saharan Africa	135	4.073	3.988	4.158	0.31292	0.86333	0.16347	0.27544	0.13647	0.21064	2.11087
Haiti	Latin America and Caribbean	136	4.028	3.893	4.163	0.34097	0.29561	0.27494	0.12072	0.14476	0.47958	2.37116
Botswana	Sub-Saharan Africa	137	3.974	3.875	4.073	1.09426	0.89186	0.34752	0.44089	0.10769	0.12425	0.96741
Comoros	Sub-Saharan Africa	138	3.956	3.86	4.052	0.27509	0.60323	0.29981	0.15412	0.18437	0.1827	2.25632
Ivory Coast	Sub-Saharan Africa	139	3.916	3.826	4.006	0.55507	0.57576	0.04476	0.40663	0.1553	0.20338	1.97478
Cambodia	Southeastern Asia	140	3.907	3.798	4.016	0.55604	0.5375	0.42494	0.58852	0.08092	0.40339	1.31573
Angola	Sub-Saharan Africa	141	3.866	3.753	3.979	0.84731	0.66366	0.04991	0.00589	0.08434	0.12071	2.09459
Niger	Sub-Saharan Africa	142	3.856	3.781	3.931	0.1327	0.6053	0.26162	0.38041	0.17176	0.2097	2.09469
South Sudan	Sub-Saharan Africa	143	3.832	3.596	4.068	0.39394	0.18519	0.15781	0.19662	0.13015	0.25899	2.50929
Chad	Sub-Saharan Africa	144	3.763	3.672	3.854	0.42214	0.63178	0.03824	0.12807	0.04952	0.18667	2.30637
Burkina Faso	Sub-Saharan Africa	145	3.739	3.647	3.831	0.31995	0.63054	0.21297	0.3337	0.12533	0.24353	1.87319
Uganda	Sub-Saharan Africa	145	3.739	3.629	3.849	0.34719	0.90981	0.19625	0.43653	0.06442	0.27102	1.51416
Yemen	Middle East and Northern Africa	147	3.724	3.621	3.827	0.57939	0.47493	0.31048	0.2287	0.05892	0.09821	1.97295
Madagascar	Sub-Saharan Africa	148	3.695	3.621	3.769	0.27954	0.46115	0.37109	0.13684	0.07506	0.2204	2.15075
Tanzania	Sub-Saharan Africa	149	3.666	3.561	3.771	0.47155	0.77623	0.357	0.3176	0.05099	0.31472	1.37769
Liberia	Sub-Saharan Africa	150	3.622	3.463	3.781	0.10706	0.50353	0.23165	0.25748	0.04852	0.24063	2.23284
Guinea	Sub-Saharan Africa	151	3.607	3.533	3.681	0.22415	0.3109	0.18829	0.30953	0.1192	0.29914	2.15604
Rwanda	Sub-Saharan Africa	152	3.515	3.444	3.586	0.32846	0.61586	0.31865	0.5432	0.50521	0.23552	0.96819
Benin	Sub-Saharan Africa	153	3.484	3.404	3.564	0.39499	0.10419	0.21028	0.39747	0.06681	0.2018	2.10812
Afghanistan	Southern Asia	154	3.36	3.288	3.432	0.38227	0.11037	0.17344	0.1643	0.07112	0.31268	2.14558
Togo	Sub-Saharan Africa	155	3.303	3.192	3.414	0.28123	0	0.24811	0.34678	0.11587	0.17517	2.1354
Syria	Middle East and Northern Africa	156	3.069	2.936	3.202	0.74719	0.14866	0.62994	0.06912	0.17233	0.48397	0.81789
Burundi	Sub-Saharan Africa	157	2.905	2.732	3.078	0.06831	0.23442	0.15747	0.0432	0.09419	0.2029	2.10404

## Sheet: 2022
Country	Happiness.Rank	Happiness.Score	Whisker.high	Whisker.low	Economy..GDP.per.Capita.	Family	Health..Life.Expectancy.	Freedom	Generosity	Trust..Government.Corruption.	Dystopia.Residual
Norway	1	7.537	7.59444	7.47956	1.61646	1.53352	0.796667	0.635423	0.362012	0.315964	2.27703
Denmark	2	7.522	7.58173	7.46227	1.48238	1.55112	0.792566	0.626007	0.35528	0.40077	2.31371
Iceland	3	7.504	7.62203	7.38597	1.48063	1.61057	0.833552	0.627163	0.47554	0.153527	2.32272
Switzerland	4	7.494	7.56177	7.42623	1.56498	1.51691	0.858131	0.620071	0.290549	0.367007	2.27672
Finland	5	7.469	7.52754	7.41046	1.44357	1.54025	0.809158	0.617951	0.245483	0.382612	2.43018
Netherlands	6	7.377	7.42743	7.32657	1.50394	1.42894	0.810696	0.585384	0.47049	0.282662	2.2948
Canada	7	7.316	7.3844	7.2476	1.4792	1.48135	0.834558	0.611101	0.43554	0.287372	2.18726
New Zealand	8	7.314	7.37951	7.24849	1.40571	1.5482	0.81676	0.614062	0.500005	0.382817	2.04646
Sweden	9	7.284	7.34409	7.2239	1.49439	1.47816	0.830875	0.612924	0.385399	0.384399	2.09754
Australia	10	7.284	7.35665	7.21135	1.48441	1.51004	0.843887	0.601607	0.477699	0.301184	2.06521
Israel	11	7.213	7.27985	7.14615	1.37538	1.37629	0.838404	0.405989	0.330083	0.0852421	2.80176
Costa Rica	12	7.079	7.16811	6.98989	1.10971	1.4164	0.759509	0.580132	0.214613	0.100107	2.89864
Austria	13	7.006	7.07067	6.94133	1.4871	1.45994	0.815328	0.567766	0.316472	0.22106	2.13851
United States	14	6.993	7.07466	6.91134	1.54626	1.41992	0.774287	0.505741	0.392579	0.135639	2.21811
Ireland	15	6.977	7.04335	6.91065	1.53571	1.55823	0.809783	0.57311	0.427858	0.298388	1.77387
Germany	16	6.951	7.00538	6.89662	1.48792	1.47252	0.798951	0.562511	0.336269	0.276732	2.01577
Belgium	17	6.891	6.95582	6.82618	1.46378	1.46231	0.818092	0.539771	0.231503	0.251343	2.12421
Luxembourg	18	6.863	6.92369	6.80231	1.74194	1.45758	0.845089	0.596628	0.283181	0.318834	1.61951
United Kingdom	19	6.714	6.78379	6.64421	1.44163	1.49646	0.805336	0.50819	0.492774	0.265428	1.70414
Chile	20	6.652	6.73925	6.56475	1.25278	1.28402	0.81948	0.376895	0.326662	0.082288	2.50959
United Arab Emirates	21	6.648	6.72205	6.57395	1.62634	1.26641	0.726798	0.608345	0.360942	0.32449	1.7347
Brazil	22	6.635	6.72547	6.54453	1.10735	1.43131	0.616552	0.437454	0.16235	0.111093	2.76927
Czech Republic	23	6.609	6.68386	6.53414	1.35268	1.43389	0.754444	0.490946	0.0881068	0.0368729	2.45186
Argentina	24	6.599	6.69009	6.50791	1.1853	1.44045	0.695137	0.494519	0.109457	0.0597399	2.61401
Mexico	25	6.578	6.67115	6.48485	1.15318	1.21086	0.709979	0.41273	0.12099	0.132774	2.83715
Singapore	26	6.572	6.63672	6.50728	1.69228	1.35381	0.949492	0.549841	0.345966	0.464308	1.21636
Malta	27	6.527	6.5984	6.4556	1.34328	1.48841	0.821944	0.588767	0.574731	0.153066	1.55686
Uruguay	28	6.454	6.54591	6.36209	1.21756	1.41223	0.719217	0.579392	0.175097	0.178062	2.17241
Guatemala	29	6.454	6.56687	6.34113	0.872002	1.25559	0.54024	0.531311	0.283488	0.0772233	2.89389
Panama	30	6.452	6.55713	6.34687	1.23375	1.37319	0.706156	0.550027	0.210557	0.0709839	2.3072
France	31	6.442	6.51577	6.36823	1.43092	1.38778	0.844466	0.470222	0.129762	0.172502	2.00595
Thailand	32	6.424	6.50912	6.33888	1.12787	1.42579	0.647239	0.580201	0.572123	0.0316127	2.03951
Taiwan Province of China	33	6.422	6.4946	6.3494	1.43363	1.38457	0.793984	0.361467	0.25836	0.0638292	2.12661
Spain	34	6.403	6.47105	6.33494	1.3844	1.53209	0.888961	0.408781	0.190134	0.0709141	1.92776
Qatar	35	6.375	6.56848	6.18152	1.87077	1.2743	0.710098	0.604131	0.330474	0.439299	1.14546
Colombia	36	6.357	6.45202	6.26198	1.07062	1.40218	0.595028	0.477487	0.149014	0.0466687	2.61607
Saudi Arabia	37	6.344	6.44417	6.24383	1.53062	1.28668	0.590148	0.449751	0.147616	0.273432	2.06543
Trinidad and Tobago	38	6.168	6.38153	5.95447	1.36136	1.38023	0.519983	0.518631	0.325296	0.00896482	2.05325
Kuwait	39	6.105	6.19196	6.01804	1.63295	1.2597	0.632106	0.496338	0.22829	0.21516	1.64043
Slovakia	40	6.098	6.17735	6.01865	1.32539	1.50506	0.712733	0.295817	0.136544	0.0242109	2.09778
Bahrain	41	6.087	6.17899	5.99501	1.48841	1.32311	0.653133	0.536747	0.172668	0.257042	1.65615
Malaysia	42	6.084	6.17998	5.98802	1.29122	1.28465	0.618784	0.402265	0.416609	0.0656007	2.00445
Nicaragua	43	6.071	6.18658	5.95542	0.737299	1.28722	0.653096	0.447552	0.301674	0.130688	2.51393
Ecuador	44	6.008	6.10585	5.91015	1.00082	1.28617	0.685636	0.455198	0.150112	0.140135	2.29035
El Salvador	45	6.003	6.10864	5.89736	0.909784	1.18213	0.596019	0.432453	0.078258	0.089981	2.71459
Poland	46	5.973	6.05391	5.89209	1.29179	1.44571	0.699475	0.520342	0.158466	0.0593078	1.79772
Uzbekistan	47	5.971	6.06554	5.87646	0.786441	1.54897	0.498273	0.658249	0.415984	0.246528	1.81691
Italy	48	5.964	6.04274	5.88526	1.39507	1.44492	0.853144	0.256451	0.17279	0.0280281	1.81331
Russia	49	5.963	6.03027	5.89572	1.28178	1.46928	0.547349	0.373783	0.0522638	0.0329629	2.20561
Belize	50	5.956	6.19724	5.71476	0.907975	1.08142	0.450192	0.547509	0.240016	0.0965811	2.63196
Japan	51	5.92	5.99072	5.84928	1.41692	1.43634	0.913476	0.505626	0.120573	0.163761	1.36322
Lithuania	52	5.902	5.98267	5.82133	1.31458	1.47352	0.62895	0.234232	0.0101647	0.0118656	2.22844
Algeria	53	5.872	5.97829	5.76571	1.09186	1.14622	0.617585	0.233336	0.0694366	0.146096	2.5676
Latvia	54	5.85	5.92026	5.77974	1.26075	1.40471	0.638567	0.325708	0.153075	0.0738427	1.99366
South Korea	55	5.838	5.92256	5.75344	1.40168	1.12827	0.900214	0.257922	0.206674	0.0632827	1.88038
Moldova	56	5.838	5.90837	5.76763	0.728871	1.25183	0.589465	0.240729	0.208779	0.0100913	2.80781
Romania	57	5.825	5.91969	5.73031	1.21768	1.15009	0.685158	0.457004	0.13352	0.0043879	2.17683
Bolivia	58	5.823	5.90398	5.74202	0.833757	1.22762	0.47363	0.558733	0.225561	0.0604777	2.44328
Turkmenistan	59	5.822	5.88518	5.75882	1.13078	1.49315	0.437726	0.418272	0.249925	0.25927	1.83291
Kazakhstan	60	5.819	5.90364	5.73436	1.28456	1.38437	0.606042	0.437454	0.201964	0.119283	1.78489
North Cyprus	61	5.81	5.89737	5.72263	1.34691	1.1863	0.834647	0.471204	0.266846	0.155353	1.54916
Slovenia	62	5.758	5.84223	5.67377	1.34121	1.45252	0.790828	0.572576	0.242649	0.045129	1.31332
Peru	63	5.715	5.81195	5.61805	1.03523	1.21877	0.630166	0.450003	0.12682	0.0470491	2.20727
Mauritius	64	5.629	5.72986	5.52814	1.1894	1.20956	0.638007	0.491247	0.360934	0.0421816	1.69758
Cyprus	65	5.621	5.71469	5.52731	1.35594	1.13136	0.844715	0.355112	0.271254	0.041238	1.62125
Estonia	66	5.611	5.68814	5.53386	1.32088	1.47667	0.695168	0.479131	0.0988908	0.183249	1.35751
Belarus	67	5.569	5.64611	5.49189	1.15656	1.44495	0.637714	0.2954	0.155138	0.156314	1.72323
Libya	68	5.525	5.67695	5.37305	1.1018	1.35756	0.520169	0.465733	0.152074	0.0926102	1.83501
Turkey	69	5.5	5.59486	5.40514	1.19827	1.33775	0.637606	0.300741	0.046693	0.0996716	1.87928
Paraguay	70	5.493	5.57738	5.40862	0.932537	1.50728	0.579251	0.473508	0.224151	0.0910659	1.68533
Hong Kong S.A.R., China	71	5.472	5.54959	5.39441	1.55167	1.26279	0.943062	0.490969	0.374466	0.293934	0.554633
Philippines	72	5.43	5.54534	5.31466	0.857699	1.25392	0.468009	0.585215	0.193513	0.0993319	1.9726
Serbia	73	5.395	5.49157	5.29843	1.06932	1.25819	0.650785	0.208716	0.220126	0.0409038	1.94708
Jordan	74	5.336	5.44841	5.22359	0.991012	1.23909	0.60459	0.418421	0.17217	0.119803	1.79118
Hungary	75	5.324	5.40304	5.24496	1.28601	1.34313	0.687763	0.175864	0.0784017	0.0366369	1.71646
Jamaica	76	5.311	5.5814	5.0406	0.925579	1.36822	0.641022	0.474307	0.233818	0.0552678	1.61233
Croatia	77	5.293	5.39178	5.19422	1.22256	0.967983	0.701289	0.255772	0.248003	0.0431031	1.85449
Kosovo	78	5.279	5.36485	5.19315	0.951484	1.13785	0.541452	0.260288	0.319931	0.0574716	2.01054
China	79	5.273	5.31928	5.22672	1.08117	1.16084	0.741416	0.472788	0.0288068	0.0227943	1.76494
Pakistan	80	5.269	5.35998	5.17802	0.726884	0.672691	0.402048	0.235215	0.315446	0.124348	2.79249
Indonesia	81	5.262	5.35289	5.17111	0.995539	1.27444	0.492346	0.443323	0.611705	0.0153171	1.42948
Venezuela	82	5.25	5.37003	5.12997	1.12843	1.43134	0.617144	0.153997	0.0650196	0.0644911	1.78946
Montenegro	83	5.237	5.34104	5.13296	1.12113	1.23838	0.667465	0.194989	0.197911	0.0881742	1.72919
Morocco	84	5.235	5.31834	5.15166	0.878115	0.774864	0.597711	0.408158	0.03221	0.0877632	2.45619
Azerbaijan	85	5.234	5.29929	5.16871	1.1536	1.1524	0.540776	0.398156	0.0452693	0.180988	1.76248
Dominican Republic	86	5.23	5.34906	5.11094	1.07937	1.40242	0.574874	0.55259	0.186968	0.113945	1.31947
Greece	87	5.227	5.32525	5.12875	1.28949	1.23941	0.810199	0.0957313	0	0.0432898	1.74922
Lebanon	88	5.225	5.31888	5.13112	1.07499	1.12962	0.735081	0.288516	0.264451	0.0375138	1.69507
Portugal	89	5.195	5.28504	5.10496	1.31518	1.36704	0.795844	0.498465	0.0951027	0.0158695	1.10768
Bosnia and Herzegovina	90	5.182	5.27634	5.08766	0.982409	1.06934	0.705186	0.204403	0.328867	0	1.89217
Honduras	91	5.181	5.30158	5.06042	0.730573	1.14394	0.582569	0.34808	0.236189	0.0733455	2.06581
Macedonia	92	5.175	5.27217	5.07783	1.06458	1.20789	0.644948	0.325906	0.253761	0.0602778	1.61747
Somalia	93	5.151	5.24248	5.05952	0.0226432	0.721151	0.113989	0.602127	0.291631	0.28241	3.11748
Vietnam	94	5.074	5.14728	5.00072	0.788548	1.27749	0.652169	0.571056	0.234968	0.0876332	1.46232
Nigeria	95	5.074	5.2095	4.9385	0.783756	1.21577	0.0569157	0.394953	0.230947	0.0261216	2.36539
Tajikistan	96	5.041	5.11143	4.97057	0.524714	1.27146	0.529235	0.471567	0.248998	0.146377	1.84905
Bhutan	97	5.011	5.07933	4.94267	0.885416	1.34013	0.495879	0.501538	0.474055	0.17338	1.14018
Kyrgyzstan	98	5.004	5.08992	4.91808	0.59622	1.39424	0.553458	0.454943	0.42858	0.0394392	1.53672
Nepal	99	4.962	5.06736	4.85664	0.47982	1.17928	0.504131	0.440306	0.394096	0.0729755	1.89124
Mongolia	100	4.955	5.02168	4.88832	1.02724	1.49301	0.557783	0.394144	0.338464	0.0329023	1.11129
South Africa	101	4.829	4.92944	4.72856	1.0547	1.38479	0.18708	0.479247	0.139362	0.0725095	1.51091
Tunisia	102	4.805	4.88437	4.72563	1.00727	0.868351	0.613212	0.289681	0.0496934	0.0867231	1.89025
Palestinian Territories	103	4.775	4.88185	4.66815	0.716249	1.15565	0.565667	0.254711	0.114173	0.0892826	1.87889
Egypt	104	4.735	4.82513	4.64487	0.989702	0.997471	0.520187	0.28211	0.128631	0.114381	1.70216
Bulgaria	105	4.714	4.80369	4.62431	1.16146	1.43438	0.708218	0.289232	0.113178	0.0110515	0.996139
Sierra Leone	106	4.709	4.85064	4.56736	0.368421	0.984136	0.00556475	0.318698	0.293041	0.0710952	2.66846
Cameroon	107	4.695	4.79654	4.59346	0.564305	0.946018	0.132892	0.430389	0.236298	0.0513066	2.33365
Iran	108	4.692	4.79822	4.58578	1.15687	0.711551	0.639333	0.249323	0.387243	0.0487611	1.49873
Albania	109	4.644	4.75246	4.53554	0.996193	0.803685	0.73116	0.381499	0.201313	0.0398642	1.49044
Bangladesh	110	4.608	4.68982	4.52618	0.586683	0.735132	0.533241	0.478357	0.172255	0.123718	1.97874
Namibia	111	4.574	4.77035	4.37765	0.964434	1.09847	0.338612	0.520304	0.0771337	0.093147	1.48189
Kenya	112	4.553	4.65569	4.45031	0.560479	1.06795	0.309988	0.452764	0.44486	0.0646413	1.6519
Mozambique	113	4.55	4.7741	4.3259	0.234306	0.870701	0.106654	0.480791	0.322228	0.179436	2.35565
Myanmar	114	4.545	4.61474	4.47526	0.367111	1.12324	0.397523	0.514492	0.838075	0.188816	1.11529
Senegal	115	4.535	4.6016	4.4684	0.479309	1.17969	0.409363	0.377922	0.183469	0.11546	1.78965
Zambia	116	4.514	4.64411	4.38389	0.636407	1.00319	0.257836	0.461603	0.24958	0.0782136	1.82671
Iraq	117	4.497	4.62259	4.37141	1.10271	0.978613	0.50118	0.288556	0.199637	0.107216	1.31891
Gabon	118	4.465	4.55736	4.37264	1.19821	1.15562	0.356579	0.312329	0.0437854	0.0760468	1.32292
Ethiopia	119	4.46	4.54273	4.37727	0.339234	0.864669	0.35341	0.408843	0.312651	0.165456	2.01574
Sri Lanka	120	4.44	4.55345	4.32655	1.00985	1.25998	0.625131	0.561213	0.490864	0.073654	0.419389
Armenia	121	4.376	4.46673	4.28527	0.900597	1.00748	0.637524	0.198303	0.0834881	0.0266744	1.5215
India	122	4.315	4.37152	4.25848	0.792221	0.754373	0.455428	0.469987	0.231538	0.0922269	1.51912
Mauritania	123	4.292	4.37716	4.20684	0.648457	1.27203	0.285349	0.096098	0.20187	0.136957	1.65164
Congo (Brazzaville)	124	4.291	4.41005	4.17195	0.808964	0.832044	0.289957	0.435026	0.120852	0.0796181	1.72414
Georgia	125	4.286	4.37493	4.19707	0.950613	0.570615	0.649547	0.30941	0.0540088	0.251667	1.50014
Congo (Kinshasa)	126	4.28	4.35781	4.20219	0.0921023	1.22902	0.191407	0.235961	0.246456	0.0602414	2.22496
Mali	127	4.19	4.26967	4.11033	0.47618	1.28147	0.169366	0.306614	0.183354	0.10497	1.66819
Ivory Coast	128	4.18	4.27518	4.08482	0.603049	0.90478	0.0486422	0.447706	0.201237	0.130062	1.84496
Cambodia	129	4.168	4.27852	4.05748	0.601765	1.00624	0.429783	0.633376	0.385923	0.068106	1.04294
Sudan	130	4.139	4.34575	3.93225	0.659517	1.21401	0.290921	0.0149959	0.182317	0.0898475	1.68707
Ghana	131	4.12	4.22271	4.01729	0.667225	0.873665	0.295638	0.423026	0.256924	0.0253364	1.57787
Ukraine	132	4.096	4.18541	4.00659	0.894652	1.39454	0.575904	0.122975	0.270061	0.0230295	0.814382
Uganda	133	4.081	4.1958	3.9662	0.381431	1.12983	0.217633	0.443186	0.325766	0.0570697	1.52636
Burkina Faso	134	4.032	4.12406	3.93994	0.350228	1.04328	0.215844	0.324368	0.250865	0.120328	1.72721
Niger	135	4.028	4.11195	3.94405	0.161925	0.993025	0.268505	0.363659	0.228674	0.138573	1.87398
Malawi	136	3.97	4.07748	3.86252	0.233442	0.512569	0.31509	0.466915	0.28717	0.0727117	2.08179
Chad	137	3.936	4.03471	3.83729	0.438013	0.953856	0.0411347	0.162342	0.216114	0.0535819	2.07124
Zimbabwe	138	3.875	3.9787	3.7713	0.375847	1.0831	0.196764	0.336384	0.189143	0.0953754	1.59797
Lesotho	139	3.808	4.04434	3.57166	0.521021	1.1901	0	0.390661	0.157497	0.119095	1.42984
Angola	140	3.795	3.95164	3.63836	0.858428	1.10441	0.0498687	0	0.0979265	0.0697203	1.61448
Afghanistan	141	3.794	3.87366	3.71434	0.401477	0.581543	0.180747	0.10618	0.311871	0.0611578	2.1508
Botswana	142	3.766	3.87412	3.65788	1.12209	1.22155	0.341756	0.505196	0.0993484	0.0985832	0.377914
Benin	143	3.657	3.74578	3.56822	0.431085	0.4353	0.20993	0.425963	0.207948	0.060929	1.88563
Madagascar	144	3.644	3.71432	3.57368	0.305809	0.91302	0.375223	0.189197	0.208733	0.067232	1.58461
Haiti	145	3.603	3.73471	3.47129	0.36861	0.64045	0.277321	0.0303699	0.489204	0.0998721	1.69717
Yemen	146	3.593	3.69275	3.49325	0.591683	0.935382	0.310081	0.249464	0.104125	0.0567674	1.3456
South Sudan	147	3.591	3.72554	3.45646	0.397249	0.601323	0.163486	0.147062	0.285671	0.116794	1.87957
Liberia	148	3.533	3.65376	3.41224	0.119042	0.872118	0.229918	0.332881	0.26655	0.0389482	1.67329
Guinea	149	3.507	3.58443	3.42957	0.24455	0.791245	0.194129	0.348588	0.264815	0.110938	1.55231
Togo	150	3.495	3.59404	3.39596	0.305445	0.431883	0.247106	0.380426	0.196896	0.095665	1.83723
Rwanda	151	3.471	3.54303	3.39897	0.368746	0.945707	0.326425	0.581844	0.252756	0.45522	0.540061
Syria	152	3.462	3.66367	3.26033	0.777153	0.396103	0.500533	0.0815394	0.493664	0.151347	1.06157
Tanzania	153	3.349	3.46143	3.23657	0.511136	1.04199	0.364509	0.390018	0.354256	0.0660351	0.62113
Burundi	154	2.905	3.07469	2.73531	0.0916226	0.629794	0.151611	0.0599008	0.204435	0.0841479	1.68302
Central African Republic	155	2.693	2.86488	2.52112	0	0	0.0187727	0.270842	0.280876	0.0565651	2.066

## Sheet: 2023
Overall rank	Country or region	Score	GDP per capita	Social support	Healthy life expectancy	Freedom to make life choices	Generosity	Perceptions of corruption
1	Finland	7.632	1.305	1.592	0.874	0.681	0.202	0.393
2	Norway	7.594	1.456	1.582	0.861	0.686	0.286	0.34
3	Denmark	7.555	1.351	1.59	0.868	0.683	0.284	0.408
4	Iceland	7.495	1.343	1.644	0.914	0.677	0.353	0.138
5	Switzerland	7.487	1.42	1.549	0.927	0.66	0.256	0.357
6	Netherlands	7.441	1.361	1.488	0.878	0.638	0.333	0.295
7	Canada	7.328	1.33	1.532	0.896	0.653	0.321	0.291
8	New Zealand	7.324	1.268	1.601	0.876	0.669	0.365	0.389
9	Sweden	7.314	1.355	1.501	0.913	0.659	0.285	0.383
10	Australia	7.272	1.34	1.573	0.91	0.647	0.361	0.302
11	United Kingdom	7.19	1.244	1.433	0.888	0.464	0.262	0.082
12	Austria	7.139	1.341	1.504	0.891	0.617	0.242	0.224
13	Costa Rica	7.072	1.01	1.459	0.817	0.632	0.143	0.101
14	Ireland	6.977	1.448	1.583	0.876	0.614	0.307	0.306
15	Germany	6.965	1.34	1.474	0.861	0.586	0.273	0.28
16	Belgium	6.927	1.324	1.483	0.894	0.583	0.188	0.24
17	Luxembourg	6.91	1.576	1.52	0.896	0.632	0.196	0.321
18	United States	6.886	1.398	1.471	0.819	0.547	0.291	0.133
19	Israel	6.814	1.301	1.559	0.883	0.533	0.354	0.272
20	United Arab Emirates	6.774	2.096	0.776	0.67	0.284	0.186	N/A
21	Czech Republic	6.711	1.233	1.489	0.854	0.543	0.064	0.034
22	Malta	6.627	1.27	1.525	0.884	0.645	0.376	0.142
23	France	6.489	1.293	1.466	0.908	0.52	0.098	0.176
24	Mexico	6.488	1.038	1.252	0.761	0.479	0.069	0.095
25	Chile	6.476	1.131	1.331	0.808	0.431	0.197	0.061
26	Taiwan	6.441	1.365	1.436	0.857	0.418	0.151	0.078
27	Panama	6.43	1.112	1.438	0.759	0.597	0.125	0.063
28	Brazil	6.419	0.986	1.474	0.675	0.493	0.11	0.088
29	Argentina	6.388	1.073	1.468	0.744	0.57	0.062	0.054
30	Guatemala	6.382	0.781	1.268	0.608	0.604	0.179	0.071
31	Uruguay	6.379	1.093	1.459	0.771	0.625	0.13	0.155
32	Qatar	6.374	1.649	1.303	0.748	0.654	0.256	0.171
33	Saudi Arabia	6.371	1.379	1.331	0.633	0.509	0.098	0.127
34	Singapore	6.343	1.529	1.451	1.008	0.631	0.261	0.457
35	Malaysia	6.322	1.161	1.258	0.669	0.356	0.311	0.059
36	Spain	6.31	1.251	1.538	0.965	0.449	0.142	0.074
37	Colombia	6.26	0.96	1.439	0.635	0.531	0.099	0.039
38	Trinidad & Tobago	6.192	1.223	1.492	0.564	0.575	0.171	0.019
39	Slovakia	6.173	1.21	1.537	0.776	0.354	0.118	0.014
40	El Salvador	6.167	0.806	1.231	0.639	0.461	0.065	0.082
41	Nicaragua	6.141	0.668	1.319	0.7	0.527	0.208	0.128
42	Poland	6.123	1.176	1.448	0.781	0.546	0.108	0.064
43	Bahrain	6.105	1.338	1.366	0.698	0.594	0.243	0.123
44	Uzbekistan	6.096	0.719	1.584	0.605	0.724	0.328	0.259
45	Kuwait	6.083	1.474	1.301	0.675	0.554	0.167	0.106
46	Thailand	6.072	1.016	1.417	0.707	0.637	0.364	0.029
47	Italy	6	1.264	1.501	0.946	0.281	0.137	0.028
48	Ecuador	5.973	0.889	1.33	0.736	0.556	0.114	0.12
49	Belize	5.956	0.807	1.101	0.474	0.593	0.183	0.089
50	Lithuania	5.952	1.197	1.527	0.716	0.35	0.026	0.006
51	Slovenia	5.948	1.219	1.506	0.856	0.633	0.16	0.051
52	Romania	5.945	1.116	1.219	0.726	0.528	0.088	0.001
53	Latvia	5.933	1.148	1.454	0.671	0.363	0.092	0.066
54	Japan	5.915	1.294	1.462	0.988	0.553	0.079	0.15
55	Mauritius	5.891	1.09	1.387	0.684	0.584	0.245	0.05
56	Jamaica	5.89	0.819	1.493	0.693	0.575	0.096	0.031
57	South Korea	5.875	1.266	1.204	0.955	0.244	0.175	0.051
58	Northern Cyprus	5.835	1.229	1.211	0.909	0.495	0.179	0.154
59	Russia	5.81	1.151	1.479	0.599	0.399	0.065	0.025
60	Kazakhstan	5.79	1.143	1.516	0.631	0.454	0.148	0.121
61	Cyprus	5.762	1.229	1.191	0.909	0.423	0.202	0.035
62	Bolivia	5.752	0.751	1.223	0.508	0.606	0.141	0.054
63	Estonia	5.739	1.2	1.532	0.737	0.553	0.086	0.174
64	Paraguay	5.681	0.835	1.522	0.615	0.541	0.162	0.074
65	Peru	5.663	0.934	1.249	0.674	0.53	0.092	0.034
66	Kosovo	5.662	0.855	1.23	0.578	0.448	0.274	0.023
67	Moldova	5.64	0.657	1.301	0.62	0.232	0.171	0
68	Turkmenistan	5.636	1.016	1.533	0.517	0.417	0.199	0.037
69	Hungary	5.62	1.171	1.401	0.732	0.259	0.061	0.022
70	Libya	5.566	0.985	1.35	0.553	0.496	0.116	0.148
71	Philippines	5.524	0.775	1.312	0.513	0.643	0.12	0.105
72	Honduras	5.504	0.62	1.205	0.622	0.459	0.197	0.074
73	Belarus	5.483	1.039	1.498	0.7	0.307	0.101	0.154
74	Turkey	5.483	1.148	1.38	0.686	0.324	0.106	0.109
75	Pakistan	5.472	0.652	0.81	0.424	0.334	0.216	0.113
76	Hong Kong	5.43	1.405	1.29	1.03	0.524	0.246	0.291
77	Portugal	5.41	1.188	1.429	0.884	0.562	0.055	0.017
78	Serbia	5.398	0.975	1.369	0.685	0.288	0.134	0.043
79	Greece	5.358	1.154	1.202	0.879	0.131	0	0.044
80	Lebanon	5.358	0.965	1.179	0.785	0.503	0.214	0.136
81	Montenegro	5.347	1.017	1.279	0.729	0.259	0.111	0.081
82	Croatia	5.321	1.115	1.161	0.737	0.38	0.12	0.039
83	Dominican Republic	5.302	0.982	1.441	0.614	0.578	0.12	0.106
84	Algeria	5.295	0.979	1.154	0.687	0.077	0.055	0.135
85	Morocco	5.254	0.779	0.797	0.669	0.46	0.026	0.074
86	China	5.246	0.989	1.142	0.799	0.597	0.029	0.103
87	Azerbaijan	5.201	1.024	1.161	0.603	0.43	0.031	0.176
88	Tajikistan	5.199	0.474	1.166	0.598	0.292	0.187	0.034
89	Macedonia	5.185	0.959	1.239	0.691	0.394	0.173	0.052
90	Jordan	5.161	0.822	1.265	0.645	0.468	0.13	0.134
91	Nigeria	5.155	0.689	1.172	0.048	0.462	0.201	0.032
92	Kyrgyzstan	5.131	0.53	1.416	0.594	0.54	0.281	0.035
93	Bosnia and Herzegovina	5.129	0.915	1.078	0.758	0.28	0.216	0
94	Mongolia	5.125	0.914	1.517	0.575	0.395	0.253	0.032
95	Vietnam	5.103	0.715	1.365	0.702	0.618	0.177	0.079
96	Indonesia	5.093	0.899	1.215	0.522	0.538	0.484	0.018
97	Bhutan	5.082	0.796	1.335	0.527	0.541	0.364	0.171
98	Somalia	4.982	0	0.712	0.115	0.674	0.238	0.282
99	Cameroon	4.975	0.535	0.891	0.182	0.454	0.183	0.043
100	Bulgaria	4.933	1.054	1.515	0.712	0.359	0.064	0.009
101	Nepal	4.88	0.425	1.228	0.539	0.526	0.302	0.078
102	Venezuela	4.806	0.996	1.469	0.657	0.133	0.056	0.052
103	Gabon	4.758	1.036	1.164	0.404	0.356	0.032	0.052
104	Palestinian Territories	4.743	0.642	1.217	0.602	0.266	0.086	0.076
105	South Africa	4.724	0.94	1.41	0.33	0.516	0.103	0.056
106	Iran	4.707	1.059	0.771	0.691	0.459	0.282	0.129
107	Ivory Coast	4.671	0.541	0.872	0.08	0.467	0.146	0.103
108	Ghana	4.657	0.592	0.896	0.337	0.499	0.212	0.029
109	Senegal	4.631	0.429	1.117	0.433	0.406	0.138	0.082
110	Laos	4.623	0.72	1.034	0.441	0.626	0.23	0.174
111	Tunisia	4.592	0.9	0.906	0.69	0.271	0.04	0.063
112	Albania	4.586	0.916	0.817	0.79	0.419	0.149	0.032
113	Sierra Leone	4.571	0.256	0.813	0	0.355	0.238	0.053
114	Congo (Brazzaville)	4.559	0.682	0.811	0.343	0.514	0.091	0.077
115	Bangladesh	4.5	0.532	0.85	0.579	0.58	0.153	0.144
116	Sri Lanka	4.471	0.918	1.314	0.672	0.585	0.307	0.05
117	Iraq	4.456	1.01	0.971	0.536	0.304	0.148	0.095
118	Mali	4.447	0.37	1.233	0.152	0.367	0.139	0.056
119	Namibia	4.441	0.874	1.281	0.365	0.519	0.051	0.064
120	Cambodia	4.433	0.549	1.088	0.457	0.696	0.256	0.065
121	Burkina Faso	4.424	0.314	1.097	0.254	0.312	0.175	0.128
122	Egypt	4.419	0.885	1.025	0.553	0.312	0.092	0.107
123	Mozambique	4.417	0.198	0.902	0.173	0.531	0.206	0.158
124	Kenya	4.41	0.493	1.048	0.454	0.504	0.352	0.055
125	Zambia	4.377	0.562	1.047	0.295	0.503	0.221	0.082
126	Mauritania	4.356	0.557	1.245	0.292	0.129	0.134	0.093
127	Ethiopia	4.35	0.308	0.95	0.391	0.452	0.22	0.146
128	Georgia	4.34	0.853	0.592	0.643	0.375	0.038	0.215
129	Armenia	4.321	0.816	0.99	0.666	0.26	0.077	0.028
130	Myanmar	4.308	0.682	1.174	0.429	0.58	0.598	0.178
131	Chad	4.301	0.358	0.907	0.053	0.189	0.181	0.06
132	Congo (Kinshasa)	4.245	0.069	1.136	0.204	0.312	0.197	0.052
133	India	4.19	0.721	0.747	0.485	0.539	0.172	0.093
134	Niger	4.166	0.131	0.867	0.221	0.39	0.175	0.099
135	Uganda	4.161	0.322	1.09	0.237	0.45	0.259	0.061
136	Benin	4.141	0.378	0.372	0.24	0.44	0.163	0.067
137	Sudan	4.139	0.605	1.24	0.312	0.016	0.134	0.082
138	Ukraine	4.103	0.793	1.413	0.609	0.163	0.187	0.011
139	Togo	3.999	0.259	0.474	0.253	0.434	0.158	0.101
140	Guinea	3.964	0.344	0.792	0.211	0.394	0.185	0.094
141	Lesotho	3.808	0.472	1.215	0.079	0.423	0.116	0.112
142	Angola	3.795	0.73	1.125	0.269	0	0.079	0.061
143	Madagascar	3.774	0.262	0.908	0.402	0.221	0.155	0.049
144	Zimbabwe	3.692	0.357	1.094	0.248	0.406	0.132	0.099
145	Afghanistan	3.632	0.332	0.537	0.255	0.085	0.191	0.036
146	Botswana	3.59	1.017	1.174	0.417	0.557	0.042	0.092
147	Malawi	3.587	0.186	0.541	0.306	0.531	0.21	0.08
148	Haiti	3.582	0.315	0.714	0.289	0.025	0.392	0.104
149	Liberia	3.495	0.076	0.858	0.267	0.419	0.206	0.03
150	Syria	3.462	0.689	0.382	0.539	0.088	0.376	0.144
151	Rwanda	3.408	0.332	0.896	0.4	0.636	0.2	0.444
152	Yemen	3.355	0.442	1.073	0.343	0.244	0.083	0.064
153	Tanzania	3.303	0.455	0.991	0.381	0.481	0.27	0.097
154	South Sudan	3.254	0.337	0.608	0.177	0.112	0.224	0.106
155	Central African Republic	3.083	0.024	0	0.01	0.305	0.218	0.038
156	Burundi	2.905	0.091	0.627	0.145	0.065	0.149	0.076

## Sheet: 2024
Overall rank	Country or region	Score	GDP per capita	Social support	Healthy life expectancy	Freedom to make life choices	Generosity	Perceptions of corruption
1	Finland	7.769	1.34	1.587	0.986	0.596	0.153	0.393
2	Denmark	7.6	1.383	1.573	0.996	0.592	0.252	0.41
3	Norway	7.554	1.488	1.582	1.028	0.603	0.271	0.341
4	Iceland	7.494	1.38	1.624	1.026	0.591	0.354	0.118
5	Netherlands	7.488	1.396	1.522	0.999	0.557	0.322	0.298
6	Switzerland	7.48	1.452	1.526	1.052	0.572	0.263	0.343
7	Sweden	7.343	1.387	1.487	1.009	0.574	0.267	0.373
8	New Zealand	7.307	1.303	1.557	1.026	0.585	0.33	0.38
9	Canada	7.278	1.365	1.505	1.039	0.584	0.285	0.308
10	Austria	7.246	1.376	1.475	1.016	0.532	0.244	0.226
11	Australia	7.228	1.372	1.548	1.036	0.557	0.332	0.29
12	Costa Rica	7.167	1.034	1.441	0.963	0.558	0.144	0.093
13	Israel	7.139	1.276	1.455	1.029	0.371	0.261	0.082
14	Luxembourg	7.09	1.609	1.479	1.012	0.526	0.194	0.316
15	United Kingdom	7.054	1.333	1.538	0.996	0.45	0.348	0.278
16	Ireland	7.021	1.499	1.553	0.999	0.516	0.298	0.31
17	Germany	6.985	1.373	1.454	0.987	0.495	0.261	0.265
18	Belgium	6.923	1.356	1.504	0.986	0.473	0.16	0.21
19	United States	6.892	1.433	1.457	0.874	0.454	0.28	0.128
20	Czech Republic	6.852	1.269	1.487	0.92	0.457	0.046	0.036
21	United Arab Emirates	6.825	1.503	1.31	0.825	0.598	0.262	0.182
22	Malta	6.726	1.3	1.52	0.999	0.564	0.375	0.151
23	Mexico	6.595	1.07	1.323	0.861	0.433	0.074	0.073
24	France	6.592	1.324	1.472	1.045	0.436	0.111	0.183
25	Taiwan	6.446	1.368	1.43	0.914	0.351	0.242	0.097
26	Chile	6.444	1.159	1.369	0.92	0.357	0.187	0.056
27	Guatemala	6.436	0.8	1.269	0.746	0.535	0.175	0.078
28	Saudi Arabia	6.375	1.403	1.357	0.795	0.439	0.08	0.132
29	Qatar	6.374	1.684	1.313	0.871	0.555	0.22	0.167
30	Spain	6.354	1.286	1.484	1.062	0.362	0.153	0.079
31	Panama	6.321	1.149	1.442	0.91	0.516	0.109	0.054
32	Brazil	6.3	1.004	1.439	0.802	0.39	0.099	0.086
33	Uruguay	6.293	1.124	1.465	0.891	0.523	0.127	0.15
34	Singapore	6.262	1.572	1.463	1.141	0.556	0.271	0.453
35	El Salvador	6.253	0.794	1.242	0.789	0.43	0.093	0.074
36	Italy	6.223	1.294	1.488	1.039	0.231	0.158	0.03
37	Bahrain	6.199	1.362	1.368	0.871	0.536	0.255	0.11
38	Slovakia	6.198	1.246	1.504	0.881	0.334	0.121	0.014
39	Trinidad & Tobago	6.192	1.231	1.477	0.713	0.489	0.185	0.016
40	Poland	6.182	1.206	1.438	0.884	0.483	0.117	0.05
41	Uzbekistan	6.174	0.745	1.529	0.756	0.631	0.322	0.24
42	Lithuania	6.149	1.238	1.515	0.818	0.291	0.043	0.042
43	Colombia	6.125	0.985	1.41	0.841	0.47	0.099	0.034
44	Slovenia	6.118	1.258	1.523	0.953	0.564	0.144	0.057
45	Nicaragua	6.105	0.694	1.325	0.835	0.435	0.2	0.127
46	Kosovo	6.1	0.882	1.232	0.758	0.489	0.262	0.006
47	Argentina	6.086	1.092	1.432	0.881	0.471	0.066	0.05
48	Romania	6.07	1.162	1.232	0.825	0.462	0.083	0.005
49	Cyprus	6.046	1.263	1.223	1.042	0.406	0.19	0.041
50	Ecuador	6.028	0.912	1.312	0.868	0.498	0.126	0.087
51	Kuwait	6.021	1.5	1.319	0.808	0.493	0.142	0.097
52	Thailand	6.008	1.05	1.409	0.828	0.557	0.359	0.028
53	Latvia	5.94	1.187	1.465	0.812	0.264	0.075	0.064
54	South Korea	5.895	1.301	1.219	1.036	0.159	0.175	0.056
55	Estonia	5.893	1.237	1.528	0.874	0.495	0.103	0.161
56	Jamaica	5.89	0.831	1.478	0.831	0.49	0.107	0.028
57	Mauritius	5.888	1.12	1.402	0.798	0.498	0.215	0.06
58	Japan	5.886	1.327	1.419	1.088	0.445	0.069	0.14
59	Honduras	5.86	0.642	1.236	0.828	0.507	0.246	0.078
60	Kazakhstan	5.809	1.173	1.508	0.729	0.41	0.146	0.096
61	Bolivia	5.779	0.776	1.209	0.706	0.511	0.137	0.064
62	Hungary	5.758	1.201	1.41	0.828	0.199	0.081	0.02
63	Paraguay	5.743	0.855	1.475	0.777	0.514	0.184	0.08
64	Northern Cyprus	5.718	1.263	1.252	1.042	0.417	0.191	0.162
65	Peru	5.697	0.96	1.274	0.854	0.455	0.083	0.027
66	Portugal	5.693	1.221	1.431	0.999	0.508	0.047	0.025
67	Pakistan	5.653	0.677	0.886	0.535	0.313	0.22	0.098
68	Russia	5.648	1.183	1.452	0.726	0.334	0.082	0.031
69	Philippines	5.631	0.807	1.293	0.657	0.558	0.117	0.107
70	Serbia	5.603	1.004	1.383	0.854	0.282	0.137	0.039
71	Moldova	5.529	0.685	1.328	0.739	0.245	0.181	0
72	Libya	5.525	1.044	1.303	0.673	0.416	0.133	0.152
73	Montenegro	5.523	1.051	1.361	0.871	0.197	0.142	0.08
74	Tajikistan	5.467	0.493	1.098	0.718	0.389	0.23	0.144
75	Croatia	5.432	1.155	1.266	0.914	0.296	0.119	0.022
76	Hong Kong	5.43	1.438	1.277	1.122	0.44	0.258	0.287
77	Dominican Republic	5.425	1.015	1.401	0.779	0.497	0.113	0.101
78	Bosnia and Herzegovina	5.386	0.945	1.212	0.845	0.212	0.263	0.006
79	Turkey	5.373	1.183	1.36	0.808	0.195	0.083	0.106
80	Malaysia	5.339	1.221	1.171	0.828	0.508	0.26	0.024
81	Belarus	5.323	1.067	1.465	0.789	0.235	0.094	0.142
82	Greece	5.287	1.181	1.156	0.999	0.067	0	0.034
83	Mongolia	5.285	0.948	1.531	0.667	0.317	0.235	0.038
84	North Macedonia	5.274	0.983	1.294	0.838	0.345	0.185	0.034
85	Nigeria	5.265	0.696	1.111	0.245	0.426	0.215	0.041
86	Kyrgyzstan	5.261	0.551	1.438	0.723	0.508	0.3	0.023
87	Turkmenistan	5.247	1.052	1.538	0.657	0.394	0.244	0.028
88	Algeria	5.211	1.002	1.16	0.785	0.086	0.073	0.114
89	Morocco	5.208	0.801	0.782	0.782	0.418	0.036	0.076
90	Azerbaijan	5.208	1.043	1.147	0.769	0.351	0.035	0.182
91	Lebanon	5.197	0.987	1.224	0.815	0.216	0.166	0.027
92	Indonesia	5.192	0.931	1.203	0.66	0.491	0.498	0.028
93	China	5.191	1.029	1.125	0.893	0.521	0.058	0.1
94	Vietnam	5.175	0.741	1.346	0.851	0.543	0.147	0.073
95	Bhutan	5.082	0.813	1.321	0.604	0.457	0.37	0.167
96	Cameroon	5.044	0.549	0.91	0.331	0.381	0.187	0.037
97	Bulgaria	5.011	1.092	1.513	0.815	0.311	0.081	0.004
98	Ghana	4.996	0.611	0.868	0.486	0.381	0.245	0.04
99	Ivory Coast	4.944	0.569	0.808	0.232	0.352	0.154	0.09
100	Nepal	4.913	0.446	1.226	0.677	0.439	0.285	0.089
101	Jordan	4.906	0.837	1.225	0.815	0.383	0.11	0.13
102	Benin	4.883	0.393	0.437	0.397	0.349	0.175	0.082
103	Congo (Brazzaville)	4.812	0.673	0.799	0.508	0.372	0.105	0.093
104	Gabon	4.799	1.057	1.183	0.571	0.295	0.043	0.055
105	Laos	4.796	0.764	1.03	0.551	0.547	0.266	0.164
106	South Africa	4.722	0.96	1.351	0.469	0.389	0.13	0.055
107	Albania	4.719	0.947	0.848	0.874	0.383	0.178	0.027
108	Venezuela	4.707	0.96	1.427	0.805	0.154	0.064	0.047
109	Cambodia	4.7	0.574	1.122	0.637	0.609	0.232	0.062
110	Palestinian Territories	4.696	0.657	1.247	0.672	0.225	0.103	0.066
111	Senegal	4.681	0.45	1.134	0.571	0.292	0.153	0.072
112	Somalia	4.668	0	0.698	0.268	0.559	0.243	0.27
113	Namibia	4.639	0.879	1.313	0.477	0.401	0.07	0.056
114	Niger	4.628	0.138	0.774	0.366	0.318	0.188	0.102
115	Burkina Faso	4.587	0.331	1.056	0.38	0.255	0.177	0.113
116	Armenia	4.559	0.85	1.055	0.815	0.283	0.095	0.064
117	Iran	4.548	1.1	0.842	0.785	0.305	0.27	0.125
118	Guinea	4.534	0.38	0.829	0.375	0.332	0.207	0.086
119	Georgia	4.519	0.886	0.666	0.752	0.346	0.043	0.164
120	Gambia	4.516	0.308	0.939	0.428	0.382	0.269	0.167
121	Kenya	4.509	0.512	0.983	0.581	0.431	0.372	0.053
122	Mauritania	4.49	0.57	1.167	0.489	0.066	0.106	0.088
123	Mozambique	4.466	0.204	0.986	0.39	0.494	0.197	0.138
124	Tunisia	4.461	0.921	1	0.815	0.167	0.059	0.055
125	Bangladesh	4.456	0.562	0.928	0.723	0.527	0.166	0.143
126	Iraq	4.437	1.043	0.98	0.574	0.241	0.148	0.089
127	Congo (Kinshasa)	4.418	0.094	1.125	0.357	0.269	0.212	0.053
128	Mali	4.39	0.385	1.105	0.308	0.327	0.153	0.052
129	Sierra Leone	4.374	0.268	0.841	0.242	0.309	0.252	0.045
130	Sri Lanka	4.366	0.949	1.265	0.831	0.47	0.244	0.047
131	Myanmar	4.36	0.71	1.181	0.555	0.525	0.566	0.172
132	Chad	4.35	0.35	0.766	0.192	0.174	0.198	0.078
133	Ukraine	4.332	0.82	1.39	0.739	0.178	0.187	0.01
134	Ethiopia	4.286	0.336	1.033	0.532	0.344	0.209	0.1
135	Swaziland	4.212	0.811	1.149	0	0.313	0.074	0.135
136	Uganda	4.189	0.332	1.069	0.443	0.356	0.252	0.06
137	Egypt	4.166	0.913	1.039	0.644	0.241	0.076	0.067
138	Zambia	4.107	0.578	1.058	0.426	0.431	0.247	0.087
139	Togo	4.085	0.275	0.572	0.41	0.293	0.177	0.085
140	India	4.015	0.755	0.765	0.588	0.498	0.2	0.085
141	Liberia	3.975	0.073	0.922	0.443	0.37	0.233	0.033
142	Comoros	3.973	0.274	0.757	0.505	0.142	0.275	0.078
143	Madagascar	3.933	0.274	0.916	0.555	0.148	0.169	0.041
144	Lesotho	3.802	0.489	1.169	0.168	0.359	0.107	0.093
145	Burundi	3.775	0.046	0.447	0.38	0.22	0.176	0.18
146	Zimbabwe	3.663	0.366	1.114	0.433	0.361	0.151	0.089
147	Haiti	3.597	0.323	0.688	0.449	0.026	0.419	0.11
148	Botswana	3.488	1.041	1.145	0.538	0.455	0.025	0.1
149	Syria	3.462	0.619	0.378	0.44	0.013	0.331	0.141
150	Malawi	3.41	0.191	0.56	0.495	0.443	0.218	0.089
151	Yemen	3.38	0.287	1.163	0.463	0.143	0.108	0.077
152	Rwanda	3.334	0.359	0.711	0.614	0.555	0.217	0.411
153	Tanzania	3.231	0.476	0.885	0.499	0.417	0.276	0.147
154	Afghanistan	3.203	0.35	0.517	0.361	0	0.158	0.025
155	Central African Republic	3.083	0.026	0	0.105	0.225	0.235	0.035
156	South Sudan	2.853	0.306	0.575	0.295	0.01	0.202	0.091
